# Supplementary material for: Selenium Nanoparticles: Synthesis, Stability and In Vitro Evaluation in Human Lens Epithelial Cells
Source: Pharmaceutics. 2025 Sep 3;17(9):1157. doi: 10.3390/pharmaceutics17091157 (PMC12473795; doi:10.3390/pharmaceutics17091157)
Supplement: Supplementary file 1 [file pharmaceutics-17-01157-s001.zip]

Archive with 1 entries (1 files):
- pharmaceutics-3751357-supplementary.pdf
